# Supplementary material for: Transcriptional profiling of rare acantholytic disorders suggests common mechanisms of pathogenesis
Source: JCI Insight. 2023 Aug 22;8(16):e168955. doi: 10.1172/jci.insight.168955 (PMC10543711; doi:10.1172/jci.insight.168955)
Supplement: Supporting data values [file jciinsight-8-168955-s193.xlsx]

## Sheet: Figure 5D
SampleId	Location	Cytolasmic/nuclear Ratio	Group
Control1	Basal	0.693262	Control
Control1	Suprabasal	1.70251	Control
Control2	Basal	0.763834	Control
Control2	Suprabasal	1.79904	Control
Control3	Basal	0.844011	Control
Control3	Suprabasal	2.68149	Control
Control4	Basal	0.574574	Control
Control4	Suprabasal	1.92212	Control
DD1	Basal	0.881697	DD
DD1	Suprabasal	1.19247	DD
DD2	Basal	0.775554	DD
DD2	Suprabasal	0.98176	DD
DD3	Basal	0.988703	DD
DD3	Suprabasal	1.15847	DD
DD4	Basal	0.887977	DD
DD4	Suprabasal	0.866517	DD
DD5	Basal	0.573076	DD
DD5	Suprabasal	1.01726	DD
HHD1	Basal	0.680743	HHD
HHD1	Suprabasal	0.887318	HHD
HHD2	Basal	1.06351	HHD
HHD2	Suprabasal	1.7564	HHD
HHD3	Basal	0.670384	HHD
HHD3	Suprabasal	1.14896	HHD
HHD4	Basal	0.803971	HHD
HHD4	Suprabasal	1.3267	HHD
GD1	Basal	0.675898	GD
GD1	Suprabasal	1.05812	GD
GD2	Basal	0.889351	GD
GD2	Suprabasal	1.07297	GD
GD3	Basal	0.803782	GD
GD3	Suprabasal	1.04799	GD
GD4	Basal	0.818201	GD
GD4	Suprabasal	1.15001	GD
GD5	Basal	0.6235	GD
GD5	Suprabasal	0.745758	GD

## Sheet: Figure 5E
SampleId	Location	Cytolasmic/nuclear Ratio	Group
Control1	Basal	1.10773	Control
Control1	Suprabasal	0.723137	Control
Control2	Basal	1.19682	Control
Control2	Suprabasal	0.861648	Control
Control3	Basal	1.15231	Control
Control3	Suprabasal	0.889343	Control
Control4	Basal	0.770516	Control
Control4	Suprabasal	0.695268	Control
DD1	Basal	0.705198	DD
DD1	Suprabasal	1.53267	DD
DD2	Basal	1.15776	DD
DD2	Suprabasal	1.09689	DD
DD3	Basal	0.946485	DD
DD3	Suprabasal	1.84739	DD
DD4	Basal	1.06567	DD
DD4	Suprabasal	1.61797	DD
HHD1	Basal	1.46658	HHD
HHD1	Suprabasal	1.23858	HHD
HHD2	Basal	0.882861	HHD
HHD2	Suprabasal	1.86286	HHD
HHD3	Basal	1.12053	HHD
HHD3	Suprabasal	0.895387	HHD
HHD4	Basal	0.946879	HHD
HHD4	Suprabasal	1.64471	HHD
GD1	Basal	1.01047	GD
GD1	Suprabasal	2.41516	GD
GD2	Basal	1.12141	GD
GD2	Suprabasal	2.50604	GD
GD3	Basal	0.744812	GD
GD3	Suprabasal	0.901061	GD
GD4	Basal	0.818502	GD
GD4	Suprabasal	0.773129	GD

## Sheet: Supplemental Figure 2
SampleId	Location	Intensity	Group
Control1	Basal	0.371799	NN
Control1	Suprabasal	2.91313	NN
Control2	Basal	0.953419	NN
Control2	Suprabasal	3.21838	NN
Control3	Basal	0.956387	NN
Control3	Suprabasal	3.92521	NN
Control4	Basal	0.864633	NN
Control4	Suprabasal	2.21751	NN
DD1	Basal	0.588031	DD
DD1	Suprabasal	1.12128	DD
DD2	Basal	0.638175	DD
DD2	Suprabasal	1.32401	DD
DD3	Basal	0.754014	DD
DD3	Suprabasal	0.769976	DD
PF1	Basal	0.389946	PF
PF1	Suprabasal	1.36865	PF
PF2	Basal	0.789338	PF
PF2	Suprabasal	1.17144	PF
PF3	Basal	0.612808	PF
PF3	Suprabasal	2.34625	PF
